# Supplementary material for: MdVQ12 confers resistance to Valsa mali by regulating MdHDA19 expression in apple
Source: Mol Plant Pathol. 2023 Dec 10;25(1):e13411. doi: 10.1111/mpp.13411 (PMC10788466; doi:10.1111/mpp.13411)
Supplement: Supplementary file 9 — TABLE S1. Association study of R 2 and p values between levels of gene transcripts and each trait. [file MPP-25-e13411-s002.xlsx]

## Sheet: Sheet1
Figure S2					Figure 1 (OE)								Figure 1 (RNAi)
	Lesion area	H2O2 content	O2- content			Lesion area	Lesion length	H2O2 content	O2- content	O2- production	Callose content			Lesion area	Lesion length	H2O2 content	O2- content	O2- production	Callose content
R-squared	0.997111	0.998346	0.98032		R-squared	0.401882	0.322159	0.5929	0.654688	0.654688	0.776449		R-squared	0.971038	0.973933	0.958179	0.802701	0.802701	0.891459
P value	0.000102102	0.000575382	0.0049882		P value	0.0323747	0.0454747	0.0437374	0.0106254	0.0106254	0.011097		P value	0.00104109	0.000505098	0.851979	0.0347978	0.0347978	0.0486481
Figure S7					Figure 4
	Lesion area (OE)	Lesion area (RNAi)				Lesion area	H2O2 content	O2- content
R-squared	0.999016	0.9997			R-squared	0.974316	0.983849	0.940356
P value	0.00837448	0.00330992			P value	0.0022823	0.00218543	0.0171704
